# Supplementary material for: Eu-Doped Zeolitic Imidazolate Framework-8 Modified Mixed-Crystal TiO2 for Efficient Removal of Basic Fuchsin from Effluent
Source: Materials (Basel). 2021 Nov 27;14(23):7265. doi: 10.3390/ma14237265 (PMC8658464; doi:10.3390/ma14237265)
Supplement: Supplementary file 1 [file materials-14-07265-s001.zip]

Archive with 1 entries (1 files):
- materials-1426915-supplementary.pdf
